# Supplementary material for: Polycarbonate-based ultra-pH sensitive nanoparticles improve therapeutic window
Source: Nat Commun. 2020 Nov 17;11:5828. doi: 10.1038/s41467-020-19651-7 (PMC7673035; doi:10.1038/s41467-020-19651-7)
Supplement: Supplementary file 3 — Source Data [file 41467_2020_19651_MOESM3_ESM.xlsx]

## Sheet: Figure 1b
PSDPA			PSDBA			PSC7A			PSC5A			PSC6A			PSDEA
Protonation degree	pH		Protonation degree	pH		Protonation degree	pH		Protonation degree	pH		Protonation degree	pH		Protonation degree	pH
0	7.737		0	7.188		100	5.983		100	6.643		0	8.253		0	8.6
2.1739	7.345		2.12766	6.752		97.8261	6.283		98.0392	6.924		2	7.9		2.0833	8.4
4.3478	7.056		4.25532	6.433		95.6522	6.538		96.0784	7.098		4	7.671		4.1666	8.25
6.5217	6.845		6.38298	6.184		93.4783	6.704		94.1177	7.217		6	7.499		6.2499	8.1
8.6956	6.676		8.51064	5.961		91.3044	6.818		92.1569	7.315		8	7.383		8.3332	7.969
10.8695	6.554		10.6383	5.772		89.1305	6.89		90.1961	7.394		10	7.311		10.4165	7.909
13.0434	6.465		12.766	5.629		86.9566	6.888		88.2353	7.46		12	7.259		12.4998	7.879
15.2173	6.399		14.8936	5.527		84.7827	6.884		86.2745	7.518		14	7.223		14.5831	7.849
17.3912	6.352		17.0213	5.453		82.6088	6.892		84.3138	7.571		16	7.196		16.6664	7.824
19.5651	6.312		19.1489	5.397		80.4349	6.89		82.353	7.61		18	7.173		18.7497	7.796
21.739	6.283		21.2766	5.353		78.261	6.895		80.3922	7.629		20	7.155		20.833	7.78
23.9129	6.258		23.4043	5.327		76.0871	6.896		78.4314	7.638		22	7.142		22.9163	7.76
26.0868	6.238		25.5319	5.305		73.9132	6.913		76.4706	7.643		24	7.13		24.9996	7.745
28.2607	6.219		27.6596	5.286		71.7393	6.897		74.5099	7.648		26	7.121		27.0829	7.73
30.4346	6.204		29.7872	5.272		69.5654	6.9		72.5491	7.653		28	7.112		29.1662	7.716
32.6085	6.192		31.9149	5.257		67.3915	6.904		70.5883	7.658		30	7.102		31.2495	7.701
34.7824	6.178		34.0426	5.245		65.2176	6.902		68.6275	7.663		32	7.098		33.3328	7.689
36.9563	6.168		36.1702	5.234		63.0437	6.904		66.6667	7.668		34	7.091		35.4161	7.679
39.1302	6.156		38.2979	5.224		60.8698	6.913		64.706	7.674		36	7.089		37.4994	7.67
41.3041	6.149		40.4255	5.216		58.6959	6.92		62.7452	7.678		38	7.083		39.5827	7.658
43.478	6.142		42.5532	5.208		56.522	6.916		60.7844	7.683		40	7.079		41.666	7.646
45.6519	6.134		44.6809	5.199		54.3481	6.918		58.8236	7.687		42	7.075		43.7493	7.637
47.8258	6.128		46.8085	5.19		52.1742	6.92		56.8628	7.693		44	7.071		45.8326	7.63
49.9997	6.119		48.9362	5.18		50.0003	6.924		54.9021	7.697		46	7.068		47.9159	7.623
52.1736	6.112		51.0638	5.173		47.8264	6.925		52.9413	7.703		48	7.065		49.9992	7.615
54.3475	6.108		53.1915	5.163		45.6525	6.931		50.9805	7.711		50	7.064		52.0825	7.608
56.5214	6.102		55.3192	5.156		43.4786	6.935		49.0197	7.718		52	7.06		54.1658	7.601
58.6953	6.095		57.4468	5.147		41.3047	6.938		47.0589	7.724		54	7.057		56.2491	7.593
60.8692	6.09		59.5745	5.138		39.1308	6.941		45.0982	7.731		56	7.055		58.3324	7.586
63.0431	6.084		61.7021	5.129		36.9569	6.954		43.1374	7.738		58	7.052		60.4157	7.58
65.217	6.08		63.8298	5.121		34.783	6.963		41.1766	7.745		60	7.051		62.499	7.572
67.3909	6.073		65.9575	5.114		32.6091	6.958		39.2158	7.759		62	7.049		64.5823	7.567
69.5648	6.067		68.0851	5.108		30.4352	6.967		37.255	7.767		64	7.047		66.6656	7.561
71.7387	6.062		70.2128	5.11		28.2613	6.975		35.2943	7.776		66	7.043		68.7489	7.584
73.9126	6.057		72.3404	5.092		26.0874	6.981		33.3335	7.785		68	7.042		70.8322	7.558
76.0865	6.05		74.4681	5.085		23.9135	6.994		31.3727	7.795		70	7.04		72.9155	7.557
78.2604	6.045		76.5958	5.08		21.7396	7.008		29.4119	7.805		72	7.037		74.9988	7.556
80.4343	6.037		78.7234	5.07		19.5657	7.017		27.4511	7.817		74	7.032		77.0821	7.553
82.6082	6.028		80.8511	5.058		17.3918	7.046		25.4904	7.831		76	7.029		79.1654	7.551
84.7821	6.018		82.9787	5.048		15.2179	7.065		23.5296	7.844		78	7.023		81.2487	7.546
86.956	6.012		85.1064	5.035		13.044	7.082		21.5688	7.86		80	7.016		83.332	7.54
89.1299	5.995		87.2341	5.024		10.8701	7.095		19.608	7.878		82	7.007		85.4153	7.532
91.3038	5.969		89.3617	5.007		8.6962	7.137		17.6472	7.897		84	6.996		87.4986	7.526
93.4777	5.945		91.4894	4.989		6.5223	7.18		15.6865	7.923		86	6.979		89.5819	7.52
95.6516	5.883		93.617	4.919		4.3484	7.277		13.7257	7.949		88	6.927		91.6652	7.414
97.8255	5.723		95.7447	4.78		2.1745	7.434		11.7649	7.923		90	6.834		93.7485	7.374
100	5.32		97.8724	4.54		0	7.716		9.80412	8.025		92	6.72		95.8318	7.215
			100	4.157					7.84334	8.075		94	6.568		97.9151	6.981
									5.88256	8.149		96	6.36		100	6.641
									3.92178	8.251		98	6.026
									1.961	8.389		100	5.446
									0	8.531

## Sheet: Figure 1c
	log P	pKa
PSDEA	2.28	7.6
PSDPA	3.25	6.1
PSDBA	4.08	5.2
PSC5A	1.92	7.7
PSC6A	2.33	7.1
PSC7A	2.75	6.9

## Sheet: Figure 1d
Protonation degree	pH	Dh(nm)	Count rate(kcps)
100	5.983	7.805	24.36
97.8261	6.283	7.5	25.2
95.6522	6.538	7.188	25.62
93.4783	6.704	13	40
91.3044	6.818	25	89
89.1305	6.89	45	134
86.9566	6.888	41.64	167.8
84.7827	6.884	42.88	208.8
82.6088	6.892	44.17	262.84
80.4349	6.89	41.22	304.42
78.261	6.895	46.06	342.86
76.0871	6.896	44.86	373.86
73.9132	6.913	42.13	408.66
71.7393	6.897	42.26	447.14
69.5654	6.9	45.91	478.42
67.3915	6.904	44.39	514
65.2176	6.902	43.49	541.42
63.0437	6.904	43.63	580
60.8698	6.913	43.85	621.92
58.6959	6.92	42.15	650
56.522	6.916	46.13	680
54.3481	6.918	43.18	705
52.1742	6.92	42.8	739.84
50.0003	6.924	44.86	771
47.8264	6.925	43.36	800
45.6525	6.931	45	825
43.4786	6.935	43.55	851.94
41.3047	6.938	44.35	870
39.1308	6.941	45.52	896.72
36.9569	6.954	42.21	925
34.783	6.963	42.52	944.38
32.6091	6.958	45.3	964
30.4352	6.967	45.11	989.8
28.2613	6.975	43.69	1014
26.0874	6.981	42.77	1038.12
23.9135	6.994	43.4	1055
21.7396	7.008	42.17	1075.76
19.5657	7.017	41	1103
17.3918	7.046	44.47	1124.28
15.2179	7.065	43.5	1148
13.044	7.082	45	1168.64
10.8701	7.095	44.11	1190
8.6962	7.137	45.84	1204
6.5223	7.18	42.32	1229
4.3484	7.277	43.28	1250
2.1745	7.434	44	1271
0	7.716	46.38	1290

## Sheet: Figure 1e
0.85						0.95
Size/nm	Number percent	Normalized number percent				Size/nm	Number percent	Normalized number percent
24.36	1.3	0				4.849	5.1	0
28.21	8.3	0.30702				5.615	19.4	0.5813
32.67	19.4	0.79386				6.503	29.7	1
37.84	24.1	1				7.531	24.4	0.78455
43.82	19.9	0.81579				8.721	12.8	0.31301
50.75	13	0.51316				10.1	5.3	0.00813
58.77	7.3	0.26316
68.06	3.7	0.10526
78.82	1.7	0.01754

## Sheet: Figure 2c
IFN induction
PSC7A	PSC6A	PSC5A	PSDEA	PSDPA	PSDBA
13.27	13.1	6	1.3	0.8	1.3
15.74	10.2	4.5	1.1	1.1	0.9
13.7	11.9	5	1	1.3	1.1
15.4	13.1	5.9	1	0.9	1
14.1	9.8	4.2	1.1	1	1.1

## Sheet: Figure 3b
CD80+ DCs(%)
PBS	PSC7A NP	E7p	PC7A vax	PSC7A vax
30.2	30.6	35.2	41.5	63.3
30.6	36.8	33.8	65.8	50
32.6	23.2	32.9	48.1	49.9
32.5	20.4	34.4	54.7	47.3
24.4	27.1	24.8	49.2	57.7
26.1	32.5	40.5	41.2	41.2
	29.1		47.4	44.1

## Sheet: Figure 3c
Tetramer
PBS	PSC7A NP	E7p	PC7A vax	PSC7A vax
0.8	0.6	1.3	2.5	2.6
0.5	1.2	1.4	2.6	2.5
0.9	1	1.4	2	3.4
0.6	0.6	0.8	2.8	2.5
1.1	0.8	1.1	2.2	2.2
0.5	1.1	1.7	3	2.7
	1.3		2.2	2.5

## Sheet: Figure 4a
TC-1 model tumor size(mm3)
Days	PBS								E7p								PSC7A vax high								PSC7A vax low								PSC7A NP
0	0	0	0	0	0	0	0		0	0	0	0	0	0	0		0	0	0	0	0	0	0		0	0	0	0	0	0	0		0	0	0	0	0	0	0
8	87	79	91	120	66	107	97		85	122	91	74	83	97	77		76	55	24	60	34	51	63		64	75	37	69	32	60	61		104	52	49	74	68	58	80
10	118	104	136	155	94	188	129		105	265	141	158	178	152	89		97	100	55	109	50	70	93		72	131	58	106	86	108	80		154	87	75	87	100	93	167
12	235	179	275	279	283	375	181		230	686	328	291	282	313	161		229	136	135	222	102	193	163		162	287	170	253	118	233	168		344	106	150	172	300	234	275
14	410	527	752	531	439	634	430		362	800	560	645	602	563	337		409	243	183	432	233	420	422		320	353	416	406	217	394	319		589	212	327	338	1190	611	645
16	542	985	960	1200	823	938			716	1125	908	766	800	784	660		382	318	193	469	265	300	408		468	491	472	475	197	471	305			330	451	429	1248	778	666
18	1017	1243	1292	1521	1301	1379			981	1678	1058	1177	1200	1078			362	364	167	490	236	301	304		592	718	619	592	208	625	466			650	683	612	1421	890	1074
20	1530	1500	1877	1979	1876	1898			1276	2001	1298	1658	1400	1457			301	414	97	387	179	194	136		499	959	759	468	262	755	630			1200	1249	1300	2009	1337	1441
22	1742	1789	1989	2371	2300	2284			1623		1725	1853	1641	1781			265	215	90	377	179	258	111		816	970	710	516	441	811	720			1406	1797	1210		1560	1817
24									2185			2407	1990	2144			254	181	88	200	191	230	105		801	977	758	463	698	810	794			1708		1428		1991	2297
26																	272	210	90	354	218	216	122		832	957	801	495	765	824	926
28																	279	242	120	409	223	324	120		1083	951	779	493	801	893	833

## Sheet: Figure 4b
B16F10 model tumor size(mm3)
Days	PBS								Trp1,2								PSC7A vax high									PSC7A vax low									PSC7A NP
0	0	0	0	0	0	0	0		0	0	0	0	0	0	0		0	0	0	0	0	0	0	0		0	0	0	0	0	0	0	0		0	0	0	0	0	0	0
7	12	9.15	5.6	7.8	28.2	11	10		11.9	10.7	7.4	8.7	11	10	8.4		7.7	7.3	8	11	9.3	10.7	2.6	6.3		5	11.9	6.3	2	6.2	8.7	13	7		3.2	4.5	11	17.6	14	7.8	21.4
9	38	54	46	35	58.2	33	37		27.5	20.7	24.8	46.5	27.7	28	20		25.8	6.7	13.8	12	17.4	18.4	6.6	13		13.4	28.7	22	12.2	24	14	31.1	30		21	34.4	24	20	47	30	63
11	84	63.2	81.1	70	86	110	92		63	50.2	45.2	96.4	44.3	71	52.1		29.7	11.6	20.1	29	13.4	22.3	10	19.2		20.3	42.6	30	11	29.7	50	49.2	33.5		73.7	100.5	124	49	110	64.1	144.3
13	160.6	272	250	176	159.1	172	260		213.3	123	136	282	114	151	145		69	18	44	49	38	18	30	46		59	127	65	36	58	80	165	85		169	197	189	96	262	179	250
15	430	400	554	320	521	322	400		500	350.7	240	428	460	255	225		89	67	83	122	102	87	71	65.2		142	185	141	63	140	208	280	139		637	372	385	238	458	286	429
17	787	708	890	685	870	533	690		800		700	930	875	626	514		203	157	172	235	281	269	130	181		275	293	328	171	272	365	355	248		1063	653	723	540	729	886	644
19	1174	1050	1403	940	1000		871		1088		924	1515	1463	1045	1036		371	429	340	348	523	395	286	282		617	343	495	320	547	570	668	420		1696	985		990	1250	1068	936
21	2001	1500	2213	1623	1530		1773		1687		1578	2740	2439	1673	1779		577	883	687	692	658	745	653	632		1019	806	708	722	777		1036	596			1400		1692	2012	1874	1570

## Sheet: Figure 4c
STING-KO and WT comparison tumor size(mm3)
Days	PBS KO						PBS WT						PSC7A KO						PSC7A WT
0	0	0	0	0	0		0	0	0	0	0		0	0	0	0	0		0	0	0	0	0
5	81.1	27.2	92.7	106.1	75		72.5	65.6	80.2	84.5	68.4		72	64.8	80.6	57.4	13.7		61.8	55.2	40	64.5	63.4
7	106	66.2	112.7	122.4	131		87.7	87.1	86	111	102		102.5	73.7	81.9	109.6	85.1		70	80	77	64	72
9	101.4	136.8	123.6	230.6	225.2		70.8	88	117	120	89		169	80	85	178	116		70	51.7	50	74.1	58.2
11	250	207	270	253	440		104	123	174	138	120		230	137	180	201	220		106	41	30	77	99
13	323	557	558	606	677		114	200	325	197	166		483	239	426	302	302		138	47	30	92.6	102.7
15	1232	1000	1340	926	1274		376	378	490	274	266		863	427	647	888	711		122	51	42	76	68
17	1890	1925	1871	1825	2100		786	698	866	598	546		1268	1045	980	1335	1235		197	55	106	78.7	92
19							1345	1235	1665	1200	1100		2070	1564	1230	2094	1842		239	102	161	113	192

[truncated: 5 more sheets: Figure 5d, Figure 5e, Figure 6b, Figure 6c, Figure 7b]
